# Supplementary material for: Legume NADPH Oxidases Have Crucial Roles at Different Stages of Nodulation
Source: Int J Mol Sci. 2016 May 18;17(5):680. doi: 10.3390/ijms17050680 (PMC4881506; doi:10.3390/ijms17050680)
Supplement: Supplementary file 1 [file ijms-17-00680-s001.zip]

Archive with 1 entries (1 files):
- ijms-124760-supplementary vedio-Subcellular localization of PvRBOHB-GFP in the infection thread of P. vulgaris roots.AVI
